# Supplementary material for: Clinical Trial: A Multicentre Randomised Controlled Trial of Carvedilol Versus Variceal Band Ligation in Primary Prevention of Variceal Bleeding in Liver Cirrhosis (CALIBRE Trial)
Source: Aliment Pharmacol Ther. 2025 Apr 16;61(11):1740–54. doi: 10.1111/apt.70080 (PMC12074564; doi:10.1111/apt.70080)
Supplement: Supplementary file 1 — Data S1: [file APT-61-1740-s001.zip]

Archive with 3 entries (3 files):
- apt70080-sup-0004-CALIBRE HEAP_V2.pdf
- apt70080-sup-0005-CALIBRE SAP v1.0.pdf
- apt70080-sup-0003-CALIBRE _Appendix_April2025_R2_Clean.docx
